# Supplementary material for: Arresting Early Childhood Caries with Silver Diamine Fluoride Gel Among Preschool Children: Protocol for a Randomised Clinical Trial
Source: Dent J (Basel). 2024 Dec 22;12(12):419. doi: 10.3390/dj12120419 (PMC11674657; doi:10.3390/dj12120419)
Supplement: Supplementary file 1 [file dentistry-12-00419-s001.zip]

Archive with 2 entries (2 files):
- Supplementary 1_SPIRIT 2013 checklist.pdf
- Supplementary 2_Parental Consent.pdf
